# Supplementary material for: A Facile and Eco-Friendly Hydrothermal Synthesis of High Tetragonal Barium Titanate with Uniform and Controllable Particle Size
Source: Materials (Basel). 2023 Jun 5;16(11):4191. doi: 10.3390/ma16114191 (PMC10254630; doi:10.3390/ma16114191)
Supplement: Supplementary file 1 [file materials-16-04191-s001.zip]

Archive with 1 entries (1 files):
- materials-2391885-supplementary.pdf
